# Supplementary material for: Electrical impedance myography detects age-related muscle change in mice
Source: PLoS One. 2017 Oct 19;12(10):e0185614. doi: 10.1371/journal.pone.0185614 (PMC5648130; doi:10.1371/journal.pone.0185614)
Supplement: S1 File — (XLSX) [file pone.0185614.s001.xlsx]

## Sheet: Body Mass
Body Mass (g)	Young	Aged
	28.7911	39.1599
	30.2386	35.869
	28.2603	45.7517
	28.0487	30.2921
	27.8959	36.5915
	30.5143	40.8312
	30.1499	39.9786
	29.8696	37.5252
	32.7863	31.8198
	27.5	31.126
	26.4	41.305
	29.3	46.46
	20.4	44.601
	31	42.6
	26.7	46.451
	29.22	38.957
	30.1	30.888
	25.2	45.807
	26.1	61.012
Mean	28.3408	40.3698
Stdev	2.69936	7.37457
Lower 95% CI of mean	27.04	36.82
Upper 95% CI of mean	29.64	43.92
Median	28.7911	39.9786
Lower confidence limit	26.7	35.87
Upper confidence limit	30.15	45.75

## Sheet: Muscle Mass
Muscle Mass (g)	Young	Aged
	0.1932	0.2016
	0.1938	0.1832
	0.1963	0.1919
	0.2033	0.1855
	0.1671	0.2245
	0.2057	0.1939
	0.1925	0.1923
	0.1915	0.19
	0.2016	0.1995
	0.128	0.1981
	0.137	0.17
	0.166	0.127
	0.126	0.17
	0.17	0.191
	0.164	0.156
	0.121	0.128
	0.13	0.13
	0.14	0.145
	0.15	0.164
Mean	0.167211	0.175868
Stdev	0.0299531	0.0277368
Lower 95% CI of mean	0.1528	0.1625
Upper 95% CI of mean	0.1816	0.1892
Median	0.1671	0.1855
Lower confidence limit	0.137	0.156
Upper confidence limit	0.1938	0.1939

## Sheet: Muscle Mass per BM
Muscle Mass (g)	Young	Aged		Body Mass (g)	Young	Aged		Muscle mass/body mass (g/g)	Young	Aged
	0.1932	0.2016			28.7911	39.1599			0.00671041	0.00514812
	0.1938	0.1832			30.2386	35.869			0.00640903	0.00510747
	0.1963	0.1919			28.2603	45.7517			0.00694614	0.00419438
	0.2033	0.1855			28.0487	30.2921			0.00724811	0.00612371
	0.1671	0.2245			27.8959	36.5915			0.00599013	0.0061353
	0.2057	0.1939			30.5143	40.8312			0.0067411	0.00474882
	0.1925	0.1923			30.1499	39.9786			0.00638476	0.00481007
	0.1915	0.19			29.8696	37.5252			0.0064112	0.00506326
	0.2016	0.1995			32.7863	31.8198			0.00614891	0.00626968
	0.128	0.1981			27.5	31.126			0.00465455	0.00636445
	0.137	0.17			26.4	41.305			0.00518939	0.00411572
	0.166	0.127			29.3	46.46			0.00566553	0.00273353
	0.126	0.17			20.4	44.601			0.00617647	0.00381157
	0.17	0.191			31	42.6			0.00548387	0.00448357
	0.164	0.156			26.7	46.451			0.00614232	0.00335838
	0.121	0.128			29.22	38.957			0.004141	0.00328567
	0.13	0.13			30.1	30.888			0.00431894	0.00420875
	0.14	0.145			25.2	45.807			0.00555556	0.00316546
	0.15	0.164			26.1	61.012			0.00574713	0.002688
								Mean	0.00589813	0.00451663
								Stdev	0.000858187	0.00117711
								Lower 95% CI of mean	0.005485	0.003949
								Upper 95% CI of mean	0.006312	0.005084
								Median	0.00614232	0.00448357
								Lower confidence limit	0.005484	0.003358
								Upper confidence limit	0.006411	0.005148

## Sheet: Front Grip
Front Paw Grip (kg)	Young	Old
	0.154	0.118
	0.162	0.122
	0.126	0.127
	0.16	0.103
	0.174	0.157
	0.169	0.172
	0.092	0.157
	0.136	0.127
	0.138	0.143
	0.161	0.152
	0.187	0.12
	0.177	0.153
	0.159	0.137
	0.184	0.127
	0.135	0.122
	0.143	0.105
	0.177	0.114
	0.143	0.119
	0.173	0.133
Mean	0.155263	0.132
Stdev	0.0235557	0.0190263
Lower 95% CI of mean	0.1439	0.1228
Upper 95% CI of mean	0.1666	0.1412
Median	0.16	0.127
Lower confidence limit	0.138	0.119
Upper confidence limit	0.174	0.152

## Sheet: Hind Grip
Hind Paw Grip (kg)	Young	Aged
	0.021	0.015
	0.026	0.014
	0.024	0.016
	0.026	0.011
	0.021	0.032
	0.048	0.018
	0.022	0.026
	0.01	0.022
	0.024	0.011
	0.023	0.029
	0.017	0.016
	0.041	0.021
	0.027	0.027
	0.031	0.03
	0.051	0.026
	0.064	0.02
	0.033	0.021
	0.068	0.039
	0.047	0.043
Mean	0.0328421	0.023
Stdev	0.0159662	0.00891316
Lower 95% CI of mean	0.02515	0.0187
Upper 95% CI of mean	0.04054	0.0273
Median	0.026	0.021
Lower confidence limit	0.022	0.016
Upper confidence limit	0.047	0.029

## Sheet: Front Grip per BM
Front Grip (kg)	Young	Aged		Front Grip (g)	Young	Aged		Body mass (g)	Young	Aged		Front grip/body mass (g/g)	Young	Aged
	0.154	0.118			154	118			28.7911	39.1599			5.34888	3.01329
	0.162	0.122			162	122			30.2386	35.869			5.35739	3.40127
	0.126	0.127			126	127			28.2603	45.7517			4.45855	2.77585
	0.16	0.103			160	103			28.0487	30.2921			5.70436	3.40023
	0.174	0.157			174	157			27.8959	36.5915			6.23748	4.29061
	0.169	0.172			169	172			30.5143	40.8312			5.53839	4.21246
	0.092	0.157			92	157			30.1499	39.9786			3.05142	3.9271
	0.136	0.127			136	127			29.8696	37.5252			4.55312	3.38439
	0.138	0.143			138	143			32.7863	31.8198			4.20908	4.49406
	0.161	0.152			161	152			27.5	31.126			5.85455	4.88338
	0.187	0.12			187	120			26.4	41.305			7.08333	2.90522
	0.177	0.153			177	153			29.3	46.46			6.04096	3.29316
	0.159	0.137			159	137			20.4	44.601			7.79412	3.07168
	0.184	0.127			184	127			31	42.6			5.93548	2.98122
	0.135	0.122			135	122			26.7	46.451			5.05618	2.62642
	0.143	0.105			143	105			29.22	38.957			4.89391	2.69528
	0.177	0.114			177	114			30.1	30.888			5.8804	3.69075
	0.143	0.119			143	119			25.2	45.807			5.6746	2.59786
	0.173	0.133			173	133			26.1	61.012			6.62835	2.1799
												Mean	5.54213	3.35916
												Stdev	1.07058	0.725995
												Lower 95% CI of mean	5.026	3.009
												Upper 95% CI of mean	6.058	3.709
												Median	5.6746	3.29316
												Lower confidence limit	4.894	2.776
												Upper confidence limit	6.041	3.927

## Sheet: HInd Grip per BM
Hind Grip (kg)	Young	Aged		Hind Grip (g)	Young	Aged		Body mass (g)	Young	Aged		Hind Grip/Body mass (g/g)	Young	Aged
	0.021	0.015			21	15			28.7911	39.1599			0.729392	0.383045
	0.026	0.014			26	14			30.2386	35.869			0.859828	0.390309
	0.024	0.016			24	16			28.2603	45.7517			0.849248	0.349714
	0.026	0.011			26	11			28.0487	30.2921			0.926959	0.363131
	0.021	0.032			21	32			27.8959	36.5915			0.752799	0.87452
	0.048	0.018			48	18			30.5143	40.8312			1.57303	0.440839
	0.022	0.026			22	26			30.1499	39.9786			0.729687	0.650348
	0.01	0.022			10	22			29.8696	37.5252			0.334789	0.586273
	0.024	0.011			24	11			32.7863	31.8198			0.732013	0.345697
	0.023	0.029			23	29			27.5	31.126			0.836364	0.931697
	0.017	0.016			17	16			26.4	41.305			0.643939	0.387362
	0.041	0.021			41	21			29.3	46.46			1.39932	0.452002
	0.027	0.027			27	27			20.4	44.601			1.32353	0.605368
	0.031	0.03			31	30			31	42.6			1	0.704225
	0.051	0.026			51	26			26.7	46.451			1.91011	0.55973
	0.064	0.02			64	20			29.22	38.957			2.19028	0.513387
	0.033	0.021			33	21			30.1	30.888			1.09635	0.679876
	0.068	0.039			68	39			25.2	45.807			2.69841	0.851398
	0.047	0.043			47	43			26.1	61.012			1.80077	0.704779
												Mean	1.17825	0.567037
												Stdev	0.609734	0.187816
												Lower 95% CI of mean	0.8844	0.4765
												Upper 95% CI of mean	1.472	0.6576
												Median	0.926959	0.55973
												Lower confidence limit	0.732	0.3874
												Upper confidence limit	1.573	0.7042

## Sheet: CMAP
CMAP (mV)	Young	Aged
	68.6	52
	55.7	37.1
	75.7	75.7
	62.2	64.4
	83.8	56.5
	96.7	39.6
	84.6	85.4
	40.5	96.5
	79.6	86.3
	58.2	77
	61.4	25.9
	39.6	26.9
	56.6	40.4
	44.1	52.7
	59.7	34.7
	65	54.3
	69.5	50.9
	57.3	55.3
	78.9	30
Mean	65.1421	54.8211
Stdev	15.4378	21.2191
Lower 95% CI of mean	57.7	44.59
Upper 95% CI of mean	72.58	65.05
Median	62.2	52.7
Lower confidence limit	56.6	37.1
Upper confidence limit	78.9	75.7

## Sheet: Max Twitch
Max Twitch Force (mN)	Young	Aged
	667	640
	495	563
	506	483
	529	402
	409	440
	491	458
	514	400
	417	410
	533	413
	794	503
	829	639
	949	609
	632	258
	560	661
	739	589
	859	668
	787	209
	690	822
	607	533
Mean	631.947	510.526
Stdev	157.719	149.756
Lower 95% CI of mean	555.9	438.3
Upper 95% CI of mean	708	582.7
Median	607	503
Lower confidence limit	506	410
Upper confidence limit	787	639

## Sheet: Max Isometric
Max Isometric Force (mN)	Young	Aged
	3674	3642
	3088	3384
	2846	3218
	3228	2659
	1589	2679
	3268	3120
	3218	2697
	3464	2860
	3626	2445
	3048	3166
	2817	2322
	3352	2529
	2962	1727
	2089	2958
	3232	2416
	3120	3198
	3501	349
	2877	4527
	2363	2865
Mean	3019.05	2776.89
Stdev	525.962	830.125
Lower 95% CI of mean	2766	2377
Upper 95% CI of mean	3273	3177
Median	3120	2860
Lower confidence limit	2846	2445
Upper confidence limit	3352	3198

[truncated: 21 more sheets: Optimal Length, Max Twitch per BM, Max Isometric per BM, Ave Fiber Area, Young CSA, Aged CSA, Fiber Area Data, 50kHz Phase Long, 50kHz Reactance Long, 50kHz Resistance Long, 50 kHz Phase Trans, 50kHz Reactance Trans, 50kHz Resistance Trans, fc Long, R0 over Rinf Long, alpha Long, fc trans, Ro over Rinf trans, alpha trans, All data for correlation …]
